# Supplementary material for: Mechanotransduction Impairment in Primary Fibroblast Model of Krabbe Disease
Source: Biomedicines. 2023 Mar 16;11(3):927. doi: 10.3390/biomedicines11030927 (PMC10046230; doi:10.3390/biomedicines11030927)
Supplement: Supplementary file 1 [file biomedicines-11-00927-s001.zip]

Archive with 1 entries (1 files):
- biomedicines-2243780-supplementary.pdf
